# Supplementary material for: Linezolid and atorvastatin impact on pneumonia caused by Staphyloccocus aureus in rabbits with or without mechanical ventilation
Source: PLoS One. 2017 Nov 17;12(11):e0187187. doi: 10.1371/journal.pone.0187187 (PMC5693480; doi:10.1371/journal.pone.0187187)
Supplement: S1 File — (ZIP) [file pone.0187187.s001.zip]

Archive with 16 entries (13 files):
- fichiersPrism-Article/
- fichiersPrism-Article/Bacte╠ürio2.pzfx
- fichiersPrism-Article/CytokinesBroyats-ALN-R1.pzfx
- fichiersPrism-Article/dosagesLNZ.pzfx
- fichiersPrism-Article/ELISA TNF IL8 se╠ürum-figures.pzfx
- fichiersPrism-Article/poumon bacte╠ürio % inoculum.pzfx
- __MACOSX/
- __MACOSX/fichiersPrism-Article/
- __MACOSX/fichiersPrism-Article/._poumon bacte╠ürio % inoculum.pzfx
- fichiersPrism-Article/Score Histologique.pzfx
- __MACOSX/fichiersPrism-Article/._Score Histologique.pzfx
- fichiersPrism-Article/synthe╠Çse dosage IL8 TNF test ex vivo-2.pzfx
- __MACOSX/fichiersPrism-Article/._synthe╠Çse dosage IL8 TNF test ex vivo-2.pzfx
- fichiersPrism-Article/Synthe╠Çse ELISA TNF IL8 se╠ürum-1.pzfx
- __MACOSX/fichiersPrism-Article/._Synthe╠Çse ELISA TNF IL8 se╠ürum-1.pzfx
- fichiersPrism-Article/Synthe╠Çse et Stat ELISA TNF IL8 broyats poumon et rate-PEC.pzfx
